# Supplementary material for: Effects of Amino Acid Side-Chain Length and Chemical Structure on Anionic Polyglutamic and Polyaspartic Acid Cellulose-Based Polyelectrolyte Brushes
Source: Polymers (Basel). 2021 May 28;13(11):1789. doi: 10.3390/polym13111789 (PMC8199235; doi:10.3390/polym13111789)
Supplement: Supplementary file 1 [file polymers-13-01789-s001.zip]

Archive with 1 entries (1 files):
- polymers-1234931-SI.pdf
